# Supplementary material for: Regulation of V-ATPase by Jasmonic Acid: Possible Role of Persulfidation
Source: Int J Mol Sci. 2023 Sep 9;24(18):13896. doi: 10.3390/ijms241813896 (PMC10531226; doi:10.3390/ijms241813896)
Supplement: Supplementary file 1 [file ijms-24-13896-s001.zip]

Archive with 1 entries (1 files):
- ijms-2558754-supplementary.pdf
